# Supplementary material for: Biologically Inspired Optimal Terminal Iterative Learning Control for the Swing Phase of Gait in a Hybrid Neuroprosthesis: A Modeling Study
Source: Bioengineering (Basel). 2022 Feb 12;9(2):71. doi: 10.3390/bioengineering9020071 (PMC8869465; doi:10.3390/bioengineering9020071)
Supplement: Supplementary file 1 [file bioengineering-09-00071-s001.zip]

Archive with 2 entries (2 files):
- simulation_progression_no_fatigue.mp4
- simulation_progression_with_fatigue.mp4
